# Supplementary material for: Characterization of the first vaginal Lactobacillus crispatus genomes isolated in Brazil
Source: PeerJ. 2021 Mar 10;9:e11079. doi: 10.7717/peerj.11079 (PMC7955673; doi:10.7717/peerj.11079)
Supplement: Supplemental Information 5 [file peerj-09-11079-s005.txt]

CLUSTAL O(1.2.4) multiple sequence alignment


LcB144_contig_44_72465_74552_+        ------------------------------TGTATTTAATATATCTAAATATGCCTATTA	30
LcB144_contig_47_156345_158432_+      ------------------------------TGTATTTAATATATCTAAATATGCCTATTA	30
LcB146_contig_24_76198_78285_-        ------------------------------TGTATTTAATATATCTAAATATGCCTATTA	30
LcB151_contig_22_29504_31591_-        ------------------------------TGTATTTAATATATCTAAATATGCCTATTA	30
LcB146_contig_44_1_409_-              TTTTGAGTGTTAATCACAAGTAGTAAATTATGTATTTAATATATCTAAATATGCCTATTA	60
                                                                    ******************************

LcB144_contig_44_72465_74552_+        ATGATATAATTGACCGCAAAGAAAGCAGGTCTATTTTTATGTCAAGAATTTATAAAGTTG	90
LcB144_contig_47_156345_158432_+      ATGATATAATTGACCGCAAAGAAAGCAGGTCTATTTTTATGTCAAGAATTTATAAAGTTG	90
LcB146_contig_24_76198_78285_-        ATGATATAATTGACCGCAAAGAAAGCAGGTCTATTTTTATGTCAAGAATTTATAAAGTTG	90
LcB151_contig_22_29504_31591_-        ATGATATAATTGACCGCAAAGAAAGCAGGTCTATTTTTATGTCAAGAATTTATAAAGTTG	90
LcB146_contig_44_1_409_-              ATGATATAATTGACCGCAAAGAAAGCAGGTCTATTTTTATGTCAAGAATTTATAAAGTTG	120
                                      ************************************************************

LcB144_contig_44_72465_74552_+        GCGAAGCTGCTAAGCTTCTCGGTGTATCTCGCTCTACCATGCAAAGATGGGATCGAGAAA	150
LcB144_contig_47_156345_158432_+      GCGAAGCTGCTAAGCTTCTCGGTGTATCTCGCTCTACCATGCAAAGATGGGATCGAGAAA	150
LcB146_contig_24_76198_78285_-        GCGAAGCTGCTAAGCTTCTCGGTGTATCTCGCTCTACCATGCAAAGATGGGATCGAGAAA	150
LcB151_contig_22_29504_31591_-        GCGAAGCTGCTAAGCTTCTCGGTGTATCTCGCTCTACCATGCAAAGATGGGATCGAGAAA	150
LcB146_contig_44_1_409_-              GCGAAGCTGCTAAGCTTCTCGGTGTATCTCGCTCTACCATGCAAAGATGGGATCGAGAAA	180
                                      ************************************************************

LcB144_contig_44_72465_74552_+        AAAGACTAGTTGCTCAGCGCAATGTTGCCAATCGCAGATACTATACGCAAGAGCGGCTGG	210
LcB144_contig_47_156345_158432_+      AAAGACTAGTTGCTCAGCGCAATGTTGCCAATCGCAGATACTATACGCAAGAGCGGCTGG	210
LcB146_contig_24_76198_78285_-        AAAGACTAGTTGCTCAGCGCAATGTTGCCAATCGCAGATACTATACGCAAGAGCGGCTGG	210
LcB151_contig_22_29504_31591_-        AAAGACTAGTTGCTCAGCGCAATGTTGCCAATCGCAGATACTATACGCAAGAGCGGCTGG	210
LcB146_contig_44_1_409_-              AAAGACTAGTTGCTCAGCGCAATGTTGCCAATCGCAGATACTATACGCAAGAGCGGCTGG	240
                                      ************************************************************

LcB144_contig_44_72465_74552_+        ATGCTTTTAGGGGCATTAAGCCTCACCGCAAGACAGTTGCTTATGCCCGTGTTTCTTCTG	270
LcB144_contig_47_156345_158432_+      ATGCTTTTAGGGGCATTAAGCCTCACCGCAAGACAGTTGCTTATGCCCGTGTTTCTTCTG	270
LcB146_contig_24_76198_78285_-        ATGCTTTTAGGGGCATTAAGCCTCACCGCAAGACAGTTGCTTATGCCCGTGTTTCTTCTG	270
LcB151_contig_22_29504_31591_-        ATGCTTTTAGGGGCATTAAGCCTCACCGCAAGACAGTTGCTTATGCCCGTGTTTCTTCTG	270
LcB146_contig_44_1_409_-              ATGCTTTTAGGGGCATTAAGCCTCACCGCAAGACAGTTGCTTATGCCCGTGTTTCTTCTG	300
                                      ************************************************************

LcB144_contig_44_72465_74552_+        TAGGTCAGAAAGAAAATCTTAGGCATCAGATGGCTTTCATCATTGAATATGCCAATGCTA	330
LcB144_contig_47_156345_158432_+      TAGGTCAGAAAGAAAATCTTAGGCATCAGATGGCTTTCATCATTGAATATGCCAATGCTA	330
LcB146_contig_24_76198_78285_-        TAGGTCAGAAAGAAAATCTTAGGCATCAGATGGCTTTCATCATTGAATATGCCAATGCTA	330
LcB151_contig_22_29504_31591_-        TAGGTCAGAAAGAAAATCTTAGGCATCAGATGGCTTTCATCATTGAATATGCCAATGCTA	330
LcB146_contig_44_1_409_-              TAGGTCAGAAAGAAAATCTTAGGCATCAGATGGCTTTCATCATTGAATATGCCAATGCTA	360
                                      ************************************************************

LcB144_contig_44_72465_74552_+        GAGGCATCATTATTGATGAACATGTAGAAGATATTGGATCAGGGCTTAATTATAACCGCA	390
LcB144_contig_47_156345_158432_+      GAGGCATCATTATTGATGAACATGTAGAAGATATTGGATCAGGGCTTAATTATAACCGCA	390
LcB146_contig_24_76198_78285_-        GAGGCATCATTATTGATGAACATGTAGAAGATATTGGATCAGGGCTTAATTATAACCGCA	390
LcB151_contig_22_29504_31591_-        GAGGCATCATTATTGATGAACATGTAGAAGATATTGGATCAGGGCTTAATTATAACCGCA	390
LcB146_contig_44_1_409_-              GAGGCATCATTATTGATGAACATGTAGAAGATATTGGATCAGGGCTTAA-----------	409
                                      *************************************************           

LcB144_contig_44_72465_74552_+        AAAAATGGAATAAATTATTGGATGAAGTAGAAGCAGGAAAAATAGAACGAATCTTTGTTA	450
LcB144_contig_47_156345_158432_+      AAAAATGGAATAAATTATTGGATGAAGTAGAAGCAGGAAAAATAGAACGAATCTTTGTTA	450
LcB146_contig_24_76198_78285_-        AAAAATGGAATAAATTATTGGATGAAGTAGAAGCAGGAAAAATAGAACGAATCTTTGTTA	450
LcB151_contig_22_29504_31591_-        AAAAATGGAATAAATTATTGGATGAAGTAGAAGCAGGAAAAATAGAACGAATCTTTGTTA	450
LcB146_contig_44_1_409_-              ------------------------------------------------------------	409
                                                                                                  

LcB144_contig_44_72465_74552_+        CCTATAAAGATCGTTTTGCCCGCTTTGGCTTTGATTGGTTTGAACATTTTTGTGCTAAGC	510
LcB144_contig_47_156345_158432_+      CCTATAAAGATCGTTTTGCCCGCTTTGGCTTTGATTGGTTTGAACATTTTTGTGCTAAGC	510
LcB146_contig_24_76198_78285_-        CCTATAAAGATCGTTTTGCCCGCTTTGGCTTTGATTGGTTTGAACATTTTTGTGCTAAGC	510
LcB151_contig_22_29504_31591_-        CCTATAAAGATCGTTTTGCCCGCTTTGGCTTTGATTGGTTTGAACATTTTTGTGCTAAGC	510
LcB146_contig_44_1_409_-              ------------------------------------------------------------	409
                                                                                                  

LcB144_contig_44_72465_74552_+        ACGATACTAAAATTATTGTTTTAAACAACCCTGAAACCTCTCCAGATGAGGAAATGGTTG	570
LcB144_contig_47_156345_158432_+      ACGATACTAAAATTATTGTTTTAAACAACCCTGAAACCTCTCCAGATGAGGAAATGGTTG	570
LcB146_contig_24_76198_78285_-        ACGATACTAAAATTATTGTTTTAAACAACCCTGAAACCTCTCCAGATGAGGAAATGGTTG	570
LcB151_contig_22_29504_31591_-        ACGATACTAAAATTATTGTTTTAAACAACCCTGAAACCTCTCCAGATGAGGAAATGGTTG	570
LcB146_contig_44_1_409_-              ------------------------------------------------------------	409
                                                                                                  

LcB144_contig_44_72465_74552_+        AAGACTTAATTTCAGTAATTCATGTGTTTTCATGTCGGCTTTATGGGTTGAGACGGTACG	630
LcB144_contig_47_156345_158432_+      AAGACTTAATTTCAGTAATTCATGTGTTTTCATGTCGGCTTTATGGGTTGAGACGGTACG	630
LcB146_contig_24_76198_78285_-        AAGACTTAATTTCAGTAATTCATGTGTTTTCATGTCGGCTTTATGGGTTGAGACGGTACG	630
LcB151_contig_22_29504_31591_-        AAGACTTAATTTCAGTAATTCATGTGTTTTCATGTCGGCTTTATGGGTTGAGACGGTACG	630
LcB146_contig_44_1_409_-              ------------------------------------------------------------	409
                                                                                                  

LcB144_contig_44_72465_74552_+        GCAGGAAGATTAGGCGGGATTTAAAGAAGGAAGGTGAAAAGAGTGATCATCAAAACCAGA	690
LcB144_contig_47_156345_158432_+      GCAGGAAGATTAGGCGGGATTTAAAGAAGGAAGGTGAAAAGAGTGATCATCAAAACCAGA	690
LcB146_contig_24_76198_78285_-        GCAGGAAGATTAGGCGGGATTTAAAGAAGGAAGGTGAAAAGAGTGATCATCAAAACCAGA	690
LcB151_contig_22_29504_31591_-        GCAGGAAGATTAGGCGGGATTTAAAGAAGGAAGGTGAAAAGAGTGATCATCAAAACCAGA	690
LcB146_contig_44_1_409_-              ------------------------------------------------------------	409
                                                                                                  

LcB144_contig_44_72465_74552_+        ACATATCGATTAAAACCCAATCAAAGGATGAAGAAGGTTCTTGATTCGCTTTGTGATTAC	750
LcB144_contig_47_156345_158432_+      ACATATCGATTAAAACCCAATCAAAGGATGAAGAAGGTTCTTGATTCGCTTTGTGATTAC	750
LcB146_contig_24_76198_78285_-        ACATATCGATTAAAACCCAATCAAAGGATGAAGAAGGTTCTTGATTCGCTTTGTGATTAC	750
LcB151_contig_22_29504_31591_-        ACATATCGATTAAAACCCAATCAAAGGATGAAGAAGGTTCTTGATTCGCTTTGTGATTAC	750
LcB146_contig_44_1_409_-              ------------------------------------------------------------	409
                                                                                                  

LcB144_contig_44_72465_74552_+        AGACGCTTCAGCTGGAATCTCGGTTTAGAAACCTGGCAAAATATGCATGAAGCCAGACAA	810
LcB144_contig_47_156345_158432_+      AGACGCTTCAGCTGGAATCTCGGTTTAGAAACCTGGCAAAATATGCATGAAGCCAGACAA	810
LcB146_contig_24_76198_78285_-        AGACGCTTCAGCTGGAATCTCGGTTTAGAAACCTGGCAAAATATGCATGAAGCCAGACAA	810
LcB151_contig_22_29504_31591_-        AGACGCTTCAGCTGGAATCTCGGTTTAGAAACCTGGCAAAATATGCATGAAGCCAGACAA	810
LcB146_contig_44_1_409_-              ------------------------------------------------------------	409
                                                                                                  

LcB144_contig_44_72465_74552_+        TTGGCTTTAACCCAGCATCTTAAAGCAGAACTTAAAAAGCCTAGAAAAAAACAAAAGCTT	870
LcB144_contig_47_156345_158432_+      TTGGCTTTAACCCAGCATCTTAAAGCAGAACTTAAAAAGCCTAGAAAAAAACAAAAGCTT	870
LcB146_contig_24_76198_78285_-        TTGGCTTTAACCCAGCATCTTAAAGCAGAACTTAAAAAGCCTAGAAAAAAACAAAAGCTT	870
LcB151_contig_22_29504_31591_-        TTGGCTTTAACCCAGCATCTTAAAGCAGAACTTAAAAAGCCTAGAAAAAAACAAAAGCTT	870
LcB146_contig_44_1_409_-              ------------------------------------------------------------	409
                                                                                                  

LcB144_contig_44_72465_74552_+        ACAAACGCTGAAAGAGAAATTCTCGCAAACAATCCTGTCCCTTCCTGGCGCAGAATTCGT	930
LcB144_contig_47_156345_158432_+      ACAAACGCTGAAAGAGAAATTCTCGCAAACAATCCTGTCCCTTCCTGGCGCAGAATTCGT	930
LcB146_contig_24_76198_78285_-        ACAAACGCTGAAAGAGAAATTCTCGCAAACAATCCTGTCCCTTCCTGGCGCAGAATTCGT	930
LcB151_contig_22_29504_31591_-        ACAAACGCTGAAAGAGAAATTCTCGCAAACAATCCTGTCCCTTCCTGGCGCAGAATTCGT	930
LcB146_contig_44_1_409_-              ------------------------------------------------------------	409
                                                                                                  

LcB144_contig_44_72465_74552_+        GATGAGCTGACTGAAAACAAGCAATACTGGCAGACAAAGCTTCCAGCTCATGTCTTTAAT	990
LcB144_contig_47_156345_158432_+      GATGAGCTGACTGAAAACAAGCAATACTGGCAGACAAAGCTTCCAGCTCATGTCTTTAAT	990
LcB146_contig_24_76198_78285_-        GATGAGCTGACTGAAAACAAGCAATACTGGCAGACAAAGCTTCCAGCTCATGTCTTTAAT	990
LcB151_contig_22_29504_31591_-        GATGAGCTGACTGAAAACAAGCAATACTGGCAGACAAAGCTTCCAGCTCATGTCTTTAAT	990
LcB146_contig_44_1_409_-              ------------------------------------------------------------	409
                                                                                                  

LcB144_contig_44_72465_74552_+        TTGGCGATCCAAGACTTAGGCAATGCTTGGCAGAATTTTTTTGATAAAGCGCAGCCAGGC	1050
LcB144_contig_47_156345_158432_+      TTGGCGATCCAAGACTTAGGCAATGCTTGGCAGAATTTTTTTGATAAAGCGCAGCCAGGC	1050
LcB146_contig_24_76198_78285_-        TTGGCGATCCAAGACTTAGGCAATGCTTGGCAGAATTTTTTTGATAAAGCGCAGCCAGGC	1050
LcB151_contig_22_29504_31591_-        TTGGCGATCCAAGACTTAGGCAATGCTTGGCAGAATTTTTTTGATAAAGCGCAGCCAGGC	1050
LcB146_contig_44_1_409_-              ------------------------------------------------------------	409
                                                                                                  

LcB144_contig_44_72465_74552_+        TGGGGAAAGCCAAAATTCAAGTCTAAAAAAGCACCTAGGCAGGGATTTAAAATGGATCAG	1110
LcB144_contig_47_156345_158432_+      TGGGGAAAGCCAAAATTCAAGTCTAAAAAAGCACCTAGGCAGGGATTTAAAATGGATCAG	1110
LcB146_contig_24_76198_78285_-        TGGGGAAAGCCAAAATTCAAGTCTAAAAAAGCACCTAGGCAGGGATTTAAAATGGATCAG	1110
LcB151_contig_22_29504_31591_-        TGGGGAAAGCCAAAATTCAAGTCTAAAAAAGCACCTAGGCAGGGATTTAAAATGGATCAG	1110
LcB146_contig_44_1_409_-              ------------------------------------------------------------	409
                                                                                                  

LcB144_contig_44_72465_74552_+        GCCAAAATTAAGGATGGCTGCTTATTTTTAGAAAAGCCTAGGGCTGTCAAAGAAACATGG	1170
LcB144_contig_47_156345_158432_+      GCCAAAATTAAGGATGGCTGCTTATTTTTAGAAAAGCCTAGGGCTGTCAAAGAAACATGG	1170
LcB146_contig_24_76198_78285_-        GCCAAAATTAAGGATGGCTGCTTATTTTTAGAAAAGCCTAGGGCTGTCAAAGAAACATGG	1170
LcB151_contig_22_29504_31591_-        GCCAAAATTAAGGATGGCTGCTTATTTTTAGAAAAGCCTAGGGCTGTCAAAGAAACATGG	1170
LcB146_contig_44_1_409_-              ------------------------------------------------------------	409
                                                                                                  

LcB144_contig_44_72465_74552_+        AACGGCTTTAAATTAAGCTCTGCTCCATTGTCGGATGATTTCGGAACAATCAGCTTTTAC	1230
LcB144_contig_47_156345_158432_+      AACGGCTTTAAATTAAGCTCTGCTCCATTGTCGGATGATTTCGGAACAATCAGCTTTTAC	1230
LcB146_contig_24_76198_78285_-        AACGGCTTTAAATTAAGCTCTGCTCCATTGTCGGATGATTTCGGAACAATCAGCTTTTAC	1230
LcB151_contig_22_29504_31591_-        AACGGCTTTAAATTAAGCTCTGCTCCATTGTCGGATGATTTCGGAACAATCAGCTTTTAC	1230
LcB146_contig_44_1_409_-              ------------------------------------------------------------	409
                                                                                                  

LcB144_contig_44_72465_74552_+        AAAGAAAAAAACAGATACTATGCATCCATTCCTTTTAAAATATCTGATCCAGAAGACAAG	1290
LcB144_contig_47_156345_158432_+      AAAGAAAAAAACAGATACTATGCATCCATTCCTTTTAAAATATCTGATCCAGAAGACAAG	1290
LcB146_contig_24_76198_78285_-        AAAGAAAAAAACAGATACTATGCATCCATTCCTTTTAAAATATCTGATCCAGAAGACAAG	1290
LcB151_contig_22_29504_31591_-        AAAGAAAAAAACAGATACTATGCATCCATTCCTTTTAAAATATCTGATCCAGAAGACAAG	1290
LcB146_contig_44_1_409_-              ------------------------------------------------------------	409
                                                                                                  

LcB144_contig_44_72465_74552_+        CCTAAGACAGGCAGATATACAGGCGTGGATATCAATGTTGGACATTTCAATTACAGAGAT	1350
LcB144_contig_47_156345_158432_+      CCTAAGACAGGCAGATATACAGGCGTGGATATCAATGTTGGACATTTCAATTACAGAGAT	1350
LcB146_contig_24_76198_78285_-        CCTAAGACAGGCAGATATACAGGCGTGGATATCAATGTTGGACATTTCAATTACAGAGAC	1350
LcB151_contig_22_29504_31591_-        CCTAAGACAGGCAGATATACAGGCGTGGATATCAATGTTGGACATTTCAATTACAGAGAC	1350
LcB146_contig_44_1_409_-              ------------------------------------------------------------	409
                                                                                                  

LcB144_contig_44_72465_74552_+        GGTCAATGCATAGTAATGCCCAAATCGTTAGCAGCAGTCTATTGCAAAATCAAGCATTAT	1410
LcB144_contig_47_156345_158432_+      GGTCAATGCATAGTAATGCCCAAATCGTTAGCAGCAGTCTATTGCAAAATCAAGCATTAT	1410
LcB146_contig_24_76198_78285_-        GGTCAATGCATAGTAATGCCCAAATCGTTAGCAGCAGTCTATTGCAAAATCAAGCATTAT	1410
LcB151_contig_22_29504_31591_-        GGTCAATGCATAGTAATGCCCAAATCGTTAGCAGCAGTCTATTGCAAAATCAAGCATTAT	1410
LcB146_contig_44_1_409_-              ------------------------------------------------------------	409
                                                                                                  

LcB144_contig_44_72465_74552_+        CAAAGACAGCTGTCTAAAAAGCGTGTCGTCAATGGTAAAATCAAAGGAATGCAAAGCAAG	1470
LcB144_contig_47_156345_158432_+      CAAAGACAGCTGTCTAAAAAGCGTGTCGTCAATGGTAAAATCAAAGGAATGCAAAGCAAG	1470
LcB146_contig_24_76198_78285_-        CAAAGACAGCTGTCTAAAAAGCGTGTCGTCAATGGTAAAATCAAAGGAATGCAAAGCAAG	1470
LcB151_contig_22_29504_31591_-        CAAAGACAGCTGTCTAAAAAGCGTGTCGTCAATGGTAAAATCAAAGGAATGCAAAGCAAG	1470
LcB146_contig_44_1_409_-              ------------------------------------------------------------	409
                                                                                                  

LcB144_contig_44_72465_74552_+        CGCTACATGAAAGCGAGAAACAAGCTTCAAGCAGCTTACGCTCGTGCTAAAAATATTCAA	1530
LcB144_contig_47_156345_158432_+      CGCTACATGAAAGCGAGAAACAAGCTTCAAGCAGCTTACGCTCGTGCTAAAAATATTCAA	1530
LcB146_contig_24_76198_78285_-        CGCTACATGAAAGCGAGAAACAAGCTTCAAGCAGCTTACGCTCGTGCTAAAAATATTCAA	1530
LcB151_contig_22_29504_31591_-        CGCTACATGAAAGCGAGAAACAAGCTTCAAGCAGCTTACGCTCGTGCTAAAAATATTCAA	1530
LcB146_contig_44_1_409_-              ------------------------------------------------------------	409
                                                                                                  

LcB144_contig_44_72465_74552_+        AATGATTTGATGCAGAAATTTACCACAAAGCTGGTTAGCGAATATGATTCTATTGTGATT	1590
LcB144_contig_47_156345_158432_+      AATGATTTGATGCAGAAATTTACCACAAAGCTGGTTAGCGAATATGATTCTATTGTGATT	1590
LcB146_contig_24_76198_78285_-        AATGATTTGATGCAGAAATTTACCACAAAGCTGGTTAGCGAATATGATTCTATTGTGATT	1590
LcB151_contig_22_29504_31591_-        AATGATTTGATGCAGAAATTTACCACAAAGCTGGTTAGCGAATATGATTCTATTGTGATT	1590
LcB146_contig_44_1_409_-              ------------------------------------------------------------	409
                                                                                                  

LcB144_contig_44_72465_74552_+        GAAGACCTAAGCGTTAAAGGAATGCTTATGAGTCATGTTGCCTCCAAAGGAATGCACAGG	1650
LcB144_contig_47_156345_158432_+      GAAGACCTAAGCGTTAAAGGAATGCTTATGAGTCATGTTGCCTCCAAAGGAATGCACAGG	1650
LcB146_contig_24_76198_78285_-        GAAGACCTAAGCGTTAAAGGAATGCTTATGAGTCATGTTGCCTCCAAAGGAATGCACAGG	1650
LcB151_contig_22_29504_31591_-        GAAGACCTAAGCGTTAAAGGAATGCTTATGAGTCATGTTGCCTCCAAAGGAATGCACAGG	1650
LcB146_contig_44_1_409_-              ------------------------------------------------------------	409
                                                                                                  

LcB144_contig_44_72465_74552_+        TCAATGTTTGGCAGATTTAGACAGATATTGACTTATAAATGCGAATGGTATGGCAAGAAA	1710
LcB144_contig_47_156345_158432_+      TCAATGTTTGGCAGATTTAGACAGATATTGACTTATAAATGCGAATGGTATGGCAAGAAA	1710
LcB146_contig_24_76198_78285_-        TCAATGTTTGGCAGATTTAGACAGATATTGACTTATAAATGCGAATGGTATGGCAAGAAA	1710
LcB151_contig_22_29504_31591_-        TCAATGTTTGGCAGATTTAGACAGATATTGACTTATAAATGCGAATGGTATGGCAAGAAA	1710
LcB146_contig_44_1_409_-              ------------------------------------------------------------	409
                                                                                                  

LcB144_contig_44_72465_74552_+        TTGATCGTAGCCAATAAACTGTACCCTTCAACTCAAAGGTGCGCAGCCTGCGGATTAGTG	1770
LcB144_contig_47_156345_158432_+      TTGATCGTAGCCAATAAACTGTACCCTTCAACTCAAAGGTGCGCAGCCTGCGGATTAGTG	1770
LcB146_contig_24_76198_78285_-        TTGATCGTAGCCAATAAACTGTACCCTTCAACTCAAAGGTGCGCAGCCTGCGGATTAGTG	1770
LcB151_contig_22_29504_31591_-        TTGATCGTAGCCAATAAACTGTACCCTTCAACTCAAAGGTGCGCAGCCTGCGGATTAGTG	1770
LcB146_contig_44_1_409_-              ------------------------------------------------------------	409
                                                                                                  

LcB144_contig_44_72465_74552_+        AAAAAAGGCGATGAAAAAATCACTTTAAGAGGCAATAAGAAGCATGGCACCAAGCATAAT	1830
LcB144_contig_47_156345_158432_+      AAAAAAGGCGATGAAAAAATCACTTTAAGAGGCAATAAGAAGCATGGCACCAAGCATAAT	1830
LcB146_contig_24_76198_78285_-        AAAAAAGGCGATGAAAAAATCACTTTAAGAGGCAATAAGAAGCATGGCACCAAGCATAAT	1830
LcB151_contig_22_29504_31591_-        AAAAAAGGCGATGAAAAAATCACTTTAAGAGGCAATAAGAAGCATGGCACCAAGCATAAT	1830
LcB146_contig_44_1_409_-              ------------------------------------------------------------	409
                                                                                                  

LcB144_contig_44_72465_74552_+        GAATTTGTTTGTTATAATCCGAACTGCCGTAACTATAATAAAAAAGTTGACCGTGACGAA	1890
LcB144_contig_47_156345_158432_+      GAATTTGTTTGTTATAATCCGAACTGCCGTAACTATAATAAAAAAGTTGACCGTGACGAA	1890
LcB146_contig_24_76198_78285_-        GAATTTGTTTGTTATAATCCGAACTGCCGTAACTATAATAAAAAAGTTGACCGTGACGAA	1890
LcB151_contig_22_29504_31591_-        GAATTTGTTTGTTATAATCCGAACTGCCGTAACTATAATAAAAAAGTTGACCGTGACGAA	1890
LcB146_contig_44_1_409_-              ------------------------------------------------------------	409
                                                                                                  

LcB144_contig_44_72465_74552_+        AACGCCATGCTCAACTTAATAATTCTGGTAAAACATCCAGAATTAAATAAAGCCTTATAA	1950
LcB144_contig_47_156345_158432_+      AACGCCATGCTCAACTTAATAATTCTGGTAAAACATCCAGAATTAAATAAAGCCTTATAA	1950
LcB146_contig_24_76198_78285_-        AACGCCATGCTCAACTTAATAATTCTGGTAAAACATCCAGAATTAAATAAAGCCTTATAA	1950
LcB151_contig_22_29504_31591_-        AACGCCATGCTCAACTTAATAATTCTGGTAAAACATCCAGAATTAAATAAAGCCTTATAA	1950
LcB146_contig_44_1_409_-              ------------------------------------------------------------	409
                                                                                                  

LcB144_contig_44_72465_74552_+        AAAGAATGCGGGCGAAGCTACGTCCGAAAAAGAAGTCAAAAGAGTCGGTCAATGCGATTA	2010
LcB144_contig_47_156345_158432_+      AAAGAATGCGGGCGAAGCTACGTCCGAAAAAGAAGTCAAAAGAGTCGGTCAATGCGATTA	2010
LcB146_contig_24_76198_78285_-        AAAGAATGCGGGCGAAGCTACGTCCGAAAAAGAAGTCAAAAGAGTCGGTCAATGCGATTA	2010
LcB151_contig_22_29504_31591_-        AAAGAATGCGGGCGAAGCTACGTCCGAAAAAGAAGTCAAAAGAGTCGGTCAATGCGATTA	2010
LcB146_contig_44_1_409_-              ------------------------------------------------------------	409
                                                                                                  

LcB144_contig_44_72465_74552_+        CTCCCAAGTTGGAATATCGGAAAACTGATGAAGACGTTGATAAGAAAAGCATAGGCATGT	2070
LcB144_contig_47_156345_158432_+      CTCCCAAGTTGGAATATCGGAAAACTGATGAAGACGTTGATAAGAAAAGCATAGGCATGT	2070
LcB146_contig_24_76198_78285_-        CTCCCAAGTTGGAATATCGGAAAACTGATGAAGACGTTGATAAGAAAAGCATAGGCATGT	2070
LcB151_contig_22_29504_31591_-        CTCCCAAGTTGGAATATCGGAAAACTGATGAAGACGTTGATAAGAAAAGCATAGGCATGT	2070
LcB146_contig_44_1_409_-              ------------------------------------------------------------	409
                                                                                                  

LcB144_contig_44_72465_74552_+        TAAGCCATAATGACTACA	2088
LcB144_contig_47_156345_158432_+      TAAGCCATAATGACTACA	2088
LcB146_contig_24_76198_78285_-        TAAGCCATAATGACTACA	2088
LcB151_contig_22_29504_31591_-        TAAGCCATAATGACTACA	2088
LcB146_contig_44_1_409_-              ------------------	409
                                                        
